# Supplementary material for: Bidirectional pharmacokinetic drug interactions between olaparib and metformin
Source: Cancer Chemother Pharmacol. 2023 Oct 10;93(1):79–88. doi: 10.1007/s00280-023-04591-y (PMC10796410; doi:10.1007/s00280-023-04591-y)
Supplement: Supplementary file 1 — Supplementary file1 (XLSX 23 KB) [file 280_2023_4591_MOESM1_ESM.xlsx]

## Sheet: C olaparib
vehiculum with olaparib (IIIOLA)
		1	2	3	4	5	6	7	8	Cave_ola [ng/mL]	SD
t [min]	t [h]	C_ola [ng/mL]
0	0	0	0	0	0	0	0	0	0	0	0
5	0.0833333	567.3	126.2	3003.2	654.4	660.6	67.6	851	2689	1077.41	1127.23
10	0.166667	2283.3	206.5	3083.9	2273.4		446.8	823	6409.4	2218.04	2139.09
20	0.333333	3409.9	351.8	9546	3477.9	6155.5	1199.8	738.7	5473.5	3794.14	3154.22
30	0.5	3742.4	535.2	12507.8	7237.7	6302.7	1652.9	418.2	8077.9	4591.55	4603.42
45	0.75	3804.2	2586.8	15300.4	11009.1	7991.7	1511.2	355.6	8277	4441.95	4128.34
60	1	6130.9	3469.6	13706	16348.7	9042.2	1418.9	698.2	6102.6	7114.64	5622.91
120	2	8834.3	2628.7	19817.4	10845	3432.4	1456.7	45.1	1370.2	6053.72	6739.02
180	3	10275	2662.1	12843.4	4820.1	969	1168.9	6.7	409.4	4144.32	4868.53
240	4					437.9	948.8		197	527.9	383.896
360	6	5403.6	829.1	4359.8	822.4	31.7	206.3	4.8	35.7	1461.67	2155.5
480	8	2408.4	295.6	2024.1	243.9	17.4	116.3			850.95	1068.96
600	10	701.7	75.4	1071	70.2					479.575	493.311
720	12	362.3	53.7	337	32.3					196.325	177.561
1440	24	34.8	36.4			10.4				27.2	14.5712
b.w. [g]		420	397	416	390	420	395	443	483
metformin and olaparib (IMET+OLA)
		9	10	11	12	13	14	15	16	Cave_ola [ng/mL]	SD
t [min]	t [h]	C_ola [ng/mL]
0	0	0	0	0	0	0	0	0	0	0	0
5	0.0833333	399.8	205.5	1282.8	2905.9	1816.4	1671.7	346.2	3579.7	1526	1235.8
10	0.166667	735.8	409.9	5081.5	9225.7	5056.5	3857.8	1362.6	8409.9	4267.46	3359.18
20	0.333333	1895.1	1378.1	6639.2	14659.7	8931.6	11236.6	1385.6	11426.1	7194	5195.57
30	0.5	3714.2	1709.6	7002.5	13973.1	6376.6		773.6	17095.7	7235.04	6165.79
45	0.75	3217.4	2110.1	9542.7	12154.2		11205.8	638.5	15540.8	7772.79	5747.07
60	1	3474.3	2016.6	8101.5	14221.6		7390.8	1028.3	13626.8	7122.84	5326.86
120	2	2584.3	1186.5	5032.6	17761.2	11958.9	2661	1916.1	6652.1	6219.09	5824.52
180	3	620.5	875.5	4903.4	9345.7	9136.1	985.8	1310.3	5453.3	4078.82	3690.49
240	4	591.9	703.9	2845.2	7014	9204.1	252.9	1843.9	3126.8	3197.84	3257.61
360	6		318.8	864.2	2370.2	3394	177.7	498.3	688.5	1187.39	1215.89
480	8		195.9	311	1064	736.6		492.2	138.9	489.767	355.556
600	10			140.6		126		309.2	44.8	155.15	111.01
720	12		70.2	100.8		49.8		156.9		94.425	46.6262
1440	24	39		112			31.7	159.8	31.7	74.84	58.3217
b.w. [g]		423	460	423	435	470	406	420	435

## Sheet: C metformin
metformin and olaparib (IMET+OLA)
Cmet [ug/ml]
		9	10	11	12	13	14	15	16	S	SD
t [min]	t [h]
0	0’
5	0.083	0.045	0.19		0.14		0.211		0.113	0.1398	0.0657548
30	0.5	0.305	0.586	0.526	1.222	0.663	0.324		0.506	0.590286	0.307653
60	1	0.543	0.726	0.856	1.358	0.97	2.359	0.185	0.747	0.968	0.654724
120	2	0.528	0.55	1.159	2.443	1.095	0.402	0.242	0.446	0.858125	0.719116
240	4	0.578	0.585	1.642	1.111	0.694	0.502	0.361	0.396	0.733625	0.434565
360	6	0.469	0.284	1.584	1.082	0.494	0.321	0.41	0.368	0.6265	0.461516
480	8	0.57	0.234	1.165	0.793	0.485	0.275	0.247	0.287	0.507	0.330274
600	10	0.281	0.155	0.738	0.33	0.444	0.268	0.186	0.268	0.33375	0.185471
1440	24	0.133	0.13	0.334	0.18	0.236	0.141	0.117	0.187	0.18225	0.0727614
	b.w. [g]	423	460	423	435	470	406	420	435	434	21.3675
vehiculum with metformin (IIMET)
Cmet [ug/ml]
		17	18	19	20	21	22	23	24	S	SD
t [min]	t [h]
0	0’
5	0.083	0.139	0.07	0.274	0.12	0.149	0.135	0.136	0.145	0.146	0.0574655
30	0.5	0.153	0.15	0.313	0.434	0.58	0.179	0.143	0.118	0.25875	0.168792
60	1	0.174	0.18	1.014	0.544	0.499	0.32	0.159	0.287	0.397125	0.288888
120	2	0.23	0.17	0.418	0.681	0.209	0.126	0.165	0.28	0.284875	0.183707
240	4	0.113	0.13	0.27	0.646	0.162	0.25	0.142	0.173	0.23575	0.174887
360	6	0.107	0.1	0.254	0.168	0.143	0.204	0.133	0.138	0.155875	0.0515625
480	8	0.111	0.09	0.191	0.136	0.124	0.166	0.16	0.326	0.163	0.0733426
600	10	0.099	0.08	0.184	0.04	0.108	0.134	0.108	0.309	0.13275	0.0823247
1440	24	0.089	0.09	0.129	0.11	0.104	0.131	0.091	0.15	0.11175	0.0227266
	b.w. [g]	480	455	460	530	450	500	450	470	474.375	28.2132
